# Supplementary material for: Double negative T cells mediate Lag3-dependent antigen-specific protection in allergic asthma
Source: Nat Commun. 2019 Sep 18;10:4246. doi: 10.1038/s41467-019-12243-0 (PMC6751182; doi:10.1038/s41467-019-12243-0)
Supplement: Supplementary file 3 — Source Data [file 41467_2019_12243_MOESM3_ESM.xlsx]

## Sheet: Figure 1B
HE-inflammation score
	Sham	Asthma	Asthma + OVA-DN T
	1	3	2				PBS			OVA			OVA+OVA DNT
	0	4	2
	0	3	3
	0	4	1
	1	4	2
PAS score
	Sham	Asthma	Asthma + OVA-DN T
	1	20	6
	1	17	9
	0	16	4
	0	15	9
	0	14	13

## Sheet: Figure 1C
	Sham															Asthma															Asthma + OVA DNT
0	1.08	1.29	1.22	1.45	1.24	0.83	1.26	0.59								0.75	1.07	1.73	1	1.4	1.76	0.86	1.44								0.59	0.77	0.66	0.78	0.59	0.93	0.9	0.8
12.5	1.21	1.34	1.07	1.99	1.79	1.67	1.72	1.57	2.26							1.49	0.86	0.86	1.39	0.82	1.01	1.29	0.84	0.91	1.04	1.85	0.8	1.69	0.91		1.8	1.64	1.44	1.36	0.94	2.03	1.21	0.69	1.7	1.52	1.11	1.41	0.4	1.14
25	2.25	1.85	2.29	1.78	1.83	1.33	1.34	1.81	1.58							1.47	1.21	2.62	3.44	1.86	2.36	2.83	1.53	2.35	2.29	2.67	1.69	7.09	3.32		3.69	0.72	2.5	1.01	2.89	4.7	0.6	1.1	0.57	1.49	0.73	0.62	1.23	0.96
50	2.2	2.73	2.77	3.12	2.41	2.33	2.4	2.15	1.8							4.18	4.28	3.33	4.22	5.21	4.66	4.58	3.51	5.58	6.32	5.91	5.59	4.48	4.85		4.98	1.28	0.93	2.89	2.38	5.14	2.4	2.21	0.67	1.23	3.87	3.8	2.98	3.07
100	2.44	2.09	1.89	1.9	3.88	3.82	2.56	2.01	5.72	6.13						11.09	12.92	9.63	9.58	3.78	8.83	6.04	16.63	3.56	3.16	4.68	3.87				11.02	4.38	3.23	2.13	1.89	1.56	1.17	3.11	4.73	3.53	2.04	3.45	6.61	4.21

## Sheet: Figure 1D
	PBS					OVA					OVA + OVA DNT
Macrophage		0.8	0.8	1	1	2.3	2.6	2.66667	2.5	2	0.6	1.4	1.6	1.2	0.6
Lymphocyte		0.4	1	1.33333	0		5.8	8.2	4.253	3.44	1.69	2.64	3.44	1.21	1.88
Neutrophil		0.2	0.4	1	1	5.2	3.2	6	4.5	6	2.6	3	2.8	1.4	3.2
Eosinophil		0.4	0.8	0.333333	0	15.6	9.8	11	10.5	19	3.2	6.2	9	2.4	7.2

## Sheet: Figure 1E
eosinophil (Lung)
	Sham	Asthma	Asthma + OVA DNT
	1.02	11	3.83
	0.11	11.9	4.33
	0.11	13.3	1.67
	0.24	17	10.1
	0.098	12	6.5
count_eosinophil (Lung)
	Sham	Asthma	Asthma + OVA DNT
	3.294	63.276	8.598
	0.912	73.008	14.094
	0.762	73.164	5.148
	0.87	45	41.772
	1.9	33	16.098

## Sheet: Figure 2B
	MOG DNT					OVA DNT
blood	0	0	0	0	0	0	0	0	0
Mesenteric LN	0	4.74	5.93	1.78	0	4.74	12.45	7.12	10.08
inguinal LN	1.19	15.42	12.45	2.37	2.97	3.56	3.56	6.52	0
axillary LN	0	13.05	6.52	0	8.9	4.15	8.9	1.19	3.56
Mediastinal LN	5.93	2.97	6.52	7.71	6.52	20.16	18.98	11.27	13.05
Spleen	4.15	16.01	3.56	1.78	14.83	46.85	55.15	1.19	42.7
BALF	1.19	2.97	0	8.9	10.08	52.18	29.65	88.36	32.62
Lung	2.97	2.37	4.74	6.52	15.42	80.06	78.87	82.43	49.22

## Sheet: Figure 3A
IL4						IL13
	Sham	none	OVA DNT				Sham	none	OVA DNT
	4.44	11.2	5.97				2.21	8.75	5.23
	1.05	9.26	5.16				1.68	6.28	3.42
	3.54	8.43	9.03				1.39	4.25	2.63
	1.65	10.7	4.71				1.36	3.38	4.3
	5.93	18.4	7.8				0.82	4.7	2.15
IL21						IFNr
	Sham	none	OVA DNT				Sham	none	OVA DNT
	1.22	9.65	4.8				3.95	15.9	13.5
	2.44	4.92	2.64				3.32	9.55	12.7
	0.55	8.11	3.01				2.89	8.69	15.1
	0.62	6.39	4.3				3.73	9.98	7.62
	0.82	9.97	2.49				4.71	20.2	7.46
IL17
	Sham	none	OVA DNT
	1.94	11.9	9.7
	3.73	10.3	9.11
	2.26	6.88	9.58
	3.36	8.06	8.27
	2.3	15.9	6.43

## Sheet: Figure 3B
BAL IL4					serum IL4
	Sham	Asthma	Asthma+ OVA DNT			Sham	Asthma	Asthma+ OVA DNT
	9.39668	12.8626	9.71176			6.39766	10.7008	7.12838
	9.39668	11.1822	9.5017			7.04719	16.303	7.12838
	9.5017	12.4425	10.447			6.47885	25.8835	6.23528
	9.92182	19.7945	9.29165				7.29076	6.47885
		14.543	11.1822				14.9227	6.31647
BAL IL21					serum IL21
	Sham	none	OVA DNT			Sham	none	OVA DNT
	47.323	54.661	38.627			62.32	102.782	71.68
	43.408	63.494	38.627			77.254	73.254	71.288
	37.821	54.188	44.912			66.668	77.66	70.508
	43.621	60.234	48.438			67.81	70.12	65.235
						74.32	85.44	73.25
BAL IL5					serum IL5
	Sham	Asthma	Asthma+ OVA DNT			Sham	Asthma	Asthma+ OVA DNT
	16.8498	18.758	17.8792			11.8423	13.6878	11.7233
	16.6992	21.1683	17.352			12.8544	21.6056	12.0507
	16.7494	18.5069	18.3312			11.9912	26.011	11.9614
	18.306	20.5908	17.4273				18.0932	12.7056
		24.9344	17.7035				15.6215	12.3781

## Sheet: Figure 3C
OVA IgG_serum					OVA IgE_serum
	Sham	Asthma	OVA DNT			Sham	Asthma	OVA DNT
	0.116	1.181	0.605			0.133	0.176	0.162
	0.108	0.843	0.529			0.136	0.25	0.146
	0.114	0.719	0.446			0.155	0.166	0.123
	0.096	0.97	0.541			0.138	0.156	0.106
	0.108	0.58	0.49			0.171	0.195	0.126
OVA IgG_BALF					OVA IgE_BALF
	Sham	Asthma	OVA DNT			Sham	Asthma	OVA DNT
	0.2	0.537	0.478			0.308	0.458	0.365
	0.167	0.45	0.482			0.336	0.493	0.379
	0.141	0.698	0.241			0.247	0.478	0.35
	0.222	0.732	0.521			0.275	0.438	0.367
	0.1336	0.683	0.45			0.256	0.521	0.262

## Sheet: Figure 4A
	lung Tfh					count_Tfh (Lung)
	PBS	OVA	OVA+OVA DNT			Sham	none	OVA DNT
	1.57	6.64	4.35			9	111	65
	0.87	7.77	5.03			3	83	75
	0.25	9.23	5.11			6	150	19
	1.99	6.45	0.46			26	74	25
	4.75	6.21	2.47				160	37
	BALF Tfh					BAL Tfh (×10³)
	PBS	OVA	OVA+OVA DNT			pbs	none	OVA DNT
	1.96	6.3	1.6			0.045	1.272	0.729
	0	3.57	3.11			0.063	1.65	0.399
	0	3.15	1.68			0.015	1.926	0.654
	0	4.72	1.93			0.054	0.729	0.387
	1.12	3.18	3.18				1.45	0.74

## Sheet: Figure 4B
	CD4T-Lung_lot1+2						Lung_Treg
	sham	none	Specific DNT				sham	none	Specific DNT
	3.11	6.49	2.94				6.9	15.1	20.3
	0.7	6.22	4.76				6.01	16.1	18.5
	0.87	6.35	6.92				8.35	22.5	23.3
	1.47	5.07	5.76				6.78	17.9	19.3
	0.65	5.68	5.92				6.54	21.3	18.8

[truncated: 34 more sheets: Figure 4C, Figure 4D, Figure 4E, Figure 4F, Figure 4G, Figure 4H, Figure 4I, Figure 4J, Figure 5A, Figure 5B, Figure 5C, Figure 5D, Figure 6A, Figure 6B, Figure 6C, Figure 6D, Figure 6E, Figure 6F, Figure 6G, Figure 6H …]
